# Supplementary material for: Evaluation of the Antitumor Activity of Quaternary Ammonium Surfactants
Source: Int J Mol Sci. 2023 Dec 7;24(24):17237. doi: 10.3390/ijms242417237 (PMC10743841; doi:10.3390/ijms242417237)
Supplement: Supplementary file 1 [file ijms-24-17237-s001.zip]

Archive with 1 entries (1 files):
- ijms-2729896-supplementary.pdf
